# Supplementary material for: Short-Term CO2 Treatment of Harvested Grapes (Vitis vinifera L., cv. Trebbiano) before Partial Dehydration Affects Berry Secondary Metabolism and the Aromatic Profile of the Resulting Wine
Source: Plants (Basel). 2022 Jul 29;11(15):1973. doi: 10.3390/plants11151973 (PMC9370517; doi:10.3390/plants11151973)
Supplement: Supplementary file 1 [file plants-11-01973-s001.zip]

Archive with 1 entries (1 files):
- plants-1819537-supplementary.pdf
